# Supplementary material for: Insidious systems: a scoping review of Black youth and the criminal justice system in Canada
Source: Health Justice. 2026 Jan 15;14:6. doi: 10.1186/s40352-026-00396-2 (PMC12892758; doi:10.1186/s40352-026-00396-2)
Supplement: Supplementary file 1 — Supplementary Material 1. [file 40352_2026_396_MOESM1_ESM.xlsx]

## Sheet: Extraction
Author(s)	Title	Year of Publication	Province of Study	Study Design: (e.g., qualitative, quantitative, mixed methods	Data Collection Source: (e.g., Black children and youth, parents, service providers)	Sample Size:	Child and Youth Age Range	Gender/Sex	Country/Region of Origin of Participants	Research Objectives/Research Questions:	Data Collection Methods: (e.g., interviews, surveys, focus groups)	Theoretical Framework	Key Findings	Policy and Practice Implications	Research Implications	Citations: (APA Include full citation details for each study reviewed)
Adjei, P.B., & Minka, E.	Black parents ask for a second look: Parenting under 'White' Child Protection rules in Canada	2018	Ontario, Manitoba, Newfoundland	Qualitative	Black Parents and key informants	130	N/A	N/A	Trinidad & Tobago (6), Ghana (22), Zimbabwe (1), Nigeria (5), Kenya (1), Ethiopia (2), Jamaica (3), England, Barbados, Ghana (2)	Six (6) major questions guide the study including individual interviews in Toronto, Winnipeg, St John's: (i) What does "effective parenting" mean to Black parents and how are their definitions similar or different from that of other racial groups in Canada? (ii) What are the usual parenting rules and regulations Black parents set for their children, and what actions are often taken if the rules a…	Interviews	Critical Race Theory	Black parents' perspectives on effective parenting aligned with the Criminal Code of Canada, C-46 section 215, sub-section 1A (legal requirement to provide necessities). Parent's raised their children with the aim of protecting them from anti-Black racism (e.g., respecting authority to avoid confrontation with law enforcement and dressing a certain way to avoid racial profiling).	It is critical therfore that the concept of appropriate and effective parenting practices be conceptualized and operationalized in ways that are both culturally and racially specific and sensitve. Therefore, moving forward, the policies, regulations, and practice guidelines of Child Welfare Systems need to be challenged and revised in ways that acknowledge the pluralistic nature of Canada.	NA	Adjei, P.B. & Minka, E. (2018). Black parents ask for a second look: Parenting under 'White' Child Protection rules in Canada. Children and Youth Services Review 94, p. 511-524. https://doi.org/10.1016/j.childyouth.2018.08.030
Adjei, P.B., Mullings, D., Baffoe, M., Quaicoe, L., Abdul-Rahman, L., Shears, V., & Fitzgerald, S.	The "Fragility of Goodness": Black Parents' Perspectives about Raising Children in Toronto, Winnipeg, and St. John's of Canada	2018	Ontario, Manitoba, Newfoundland	Qualitative	Key informants in resettlement agencies. Black populations in Toronto, Winnipeg, and St John's	18 Black parents, 4 key informants	N/A	N/A	Ghana (6), Nigeria (5), Kenya (2), Tanzania (1), Liberia (1), Jamaica (2), Barbados (1), Trinidad (1), Sierra Leone (2), Eritrea (1)	How do we determine a "good parent" in an environment in which the CWS that defines the parameters of "good parenting", according to Sonia Mills-Minster, is "built on White supremacy, racism, and colonialism, which has led to oppression of [Black and Indigenous] children? What are the paradox and vulternability of parenting in Canada as Blacks in the face of willful colo-blind (mis)understanding …	1. Comprehensive literature review of selected immigrant communities of African and Caribbean descent. 2. Semi-structured interviews with key informants, 3. individual interviews with the Black populations in Winnipeg, Toronto, and St John's.	Critical race theory	In an environment of constant threat to Black life - threat from Black on Black gang violence and police officers' brutality- Black parents do not have the luxury of raising their children to act independent and exercise uncontrolled freedom.	Different approaches to assessment are needed as many indicators of risk for child maltreatment in Canada may not be reflective of risk in Black Families.	N/A	Adjei, P.B., Mullings, D., Baffoe, M., Quaicoe, L., Abdul-Rahman, L., Shears, V. & Fitzgerald, S. (2018). The "Fragility of Goodness": Black Parents' Perspectives about Raising Children in Toronto, Winnipeg, and St. John's of Canada. Journal of Public Child Welfare, 12(4), p. 461-494. doi: 10.1080/15548732.2017.1401575
Alaazi, D.A., Salami, B., Yohani, S., Vallianatos, H., Okeke-Ihejirika, P., & Nsaliwa, C.	Transnationalism, parenting, and child disciplinary practices of African immigrants in Alberta, Canada	2018	Alberta	Qualitative	African community leaders, African immigrant parents, policymakers, health and immigrant settlement workers	African community leaders (14), African immigrant parents (32), policymakers (2), health and immigrant settlement workers (10).	African immigrant parents interviewed were to have a child 18 years or younger.	N/A	Parents: Somalia (11), Nigeria (5), Ghana (4), Ivory Coast (3), Comeroon (2), Sudan (2), Ethiopia (2), Zimbabwa (1), Sierra Leone (1), and Senegal (1)	The purpose of our research was therefore to understand the child disciplinary practices of African immigrant parents in Alberta and to suggest ways to enhance their parenting experiences.	Interviews	Transnational theory	Fear of criminal persecution and forced removal of children was common among African immigrant parents and may impact how they discipline their children. Participants perceived Canada's child welfare system as a driving mechanism of increasing gangsterism and drug use among African immigrant youth.	In policy terms, the widespread view of Canadian child welfare policies as a Eurocentric vision of parenting requires policy attention. In this regard, we suggest policy revisions that integrate the cultural perspectives and parenting goals of visible minority groups in the province, including those of the growing African immigrant community. In terms of practice, we suggest the initiation of an …	Theoretically, our findings extend the utility of transnational theory beyond its present narrow focus on elucidating the political and economic ties between immigrants and their homelands to include providing an analytical lens for understand how traditional parenting practices are transmitted and adapted transnationally.	Alaazi, D.A., Salami, B., Yohani, S., Vallianatos, H., Okeke-Ihejirika, P., & Nsaliwa, C. (2018). Transnationalism, parenting, and child disciplinary practices of African immigrants in Alberta, Canada. Child Abuse & Neglect (86), 147-157. doi: https://doi.org10.1016/j.chiabu.2018.09.013
Antwi-Boasiako, K., Fallon, B., King, B., Trocme, N. & Fluke, J.	Examining decision-making tools and child welfare involvement among Black families in Ontario, Canada	2021	Ontario	Quantitative	Child Welfare workers who use tool to collect information about the child, the family, the case characteristics, and the type of maltreatment.	All investigations (3050, 7172, 7471, 5265), Black investigations (196, 491, 521, 374), White investigations (2314, 5273, 5282, 3380)	N/A	N/A	N/A	The research questions are as follows: 1) What maltreatment typologies explain the increase in investigations in Ontario between 1998 and 2003; is it different for Black and White families? 2) How has the interpretation and identification of corporal punishment, physical abuse and exposure to intimate partner violence contributed to the overrepresentation of Black families in Ontario? 3) What are…	Ontario Incidence Study of Reported Child Abuse and Neglect (OIS) - Three page standardized data collection instrument	N/A	Between 1998 and 2003 the rate of physical abuse investigations tripled and exposure to intimate partner violence investigations went up 29 times for Black children.			Antwi-Boasiako, K., Fallon, B., King, B., Trocme, N. & Fluke, J. (2021). Examining decision-making tools and child welfare involvement among Black Families in Ontario, Canada
Antwi-Boasiako, K., Fallon, B., King, B., Trocme, N. & Fluke, J.	Understanding the overrepresentation of Black children in Ontario's child welfare system: Perspectives from child welfare workers and community service providers.	2022	Ontario	Qualitative	Child welfare workers and community service providers.	34 ( 21 childwelfare workers, and 13 community service providers)	N/A	Female/Male	Black (n = 16), White (n = 9), multi-racial (n = 5), Asian (n = 4)	The purpose of this study is to explore the perspectives of child welfare workers and community service providers on the overrepresentation of Black children in Ontario's child welfare system.	Focus groups	N/A	Many child welfare workers viewed referral sources such as schools, the police, doctors, and community members as largely responsible for the large number of Black families referred to child welfare authorities because there is engrained racism and bias present in these reporting sources.The duty to report provision in Ontario is likely a contributor to the disproportionate numbers of Black famil…	It is therefore imperative that workers listen to the voices of Black families. Child welfare workers should also be cognisant of their own biases.. Section 43 of Canada’s Criminal Code which provides protection for the use of physical discipline under certain circumstances should not be repealed from the Criminal Code of Canada.	Future research could involve other key informants to obtain their viewpoints.	Antwi-Boasiako, K., Fallon, B., King, B., Trocme, N. & Fluke, J. (2022). Understanding the overrepresentation of Black children in Ontario's child welfare system: perspetives from child welfare workers and community service providers. Child Abuse & Neglect 123. https://doi.org/10.1016/j.chiabu.2021.105425
Antwi-Boasiako, K., Fallon, B., King, B., Trocme, N. & Fluke, J.	Addressing the overrepresentation of Black children in Ontario's child welfare system: insights from child welfare workers and community service providers	2022	Ontario	Qualitative	Ontario's child welfare workers and community service providers	34	N/A	Gender (Male, 5/Female, 29)	N/A	This thrid study utilized focus groups to explore and interpret the findings of the first two studies from the perspective of child welfare workers and community service providers to gain an in-depth understanding of possible factors that explain the overrepresentation Black children experience in Ontario's child welfare system.	Focus groups	N/A	Many child welfare workers discussed that when childfare workers receive a report, they should not think that the referral is coming from professional such as principals, doctors, the police, and social workers so its true. They should not take the report in the manner it is presented to them and open an investigation that can traumatize Black families further. Participants discussed a need for "…	In working with Black families, child welfare workers should ask them about their life stories, their worries and how they think they may want to be supported. Here is a need for cild welfare organizations to educate Black families, especially those who have newly arrived in Canada, on how the child welfare system in the country works. Child welfare organizations should also educaste referrals so…	While our study's findings are important and relevant in the Ontario context, it is imperative that we continue to have conversations and engfage in empirical research to determine what is working and what is not working, and what could be done differently to address racism in child welfare and in society at large.	Antwi-Boasiako, K., Fallon, B., King, B., Trocme, N. & Fluke, J. (2022). Addressing the overrepresentation of Black children in Ontario's child welfare system: insights from child welfare workers and community service providers. Child Abuse & Neglect 123. https://doi.org/10.1016/j.chiabu.2021.105423
Archie, S., Akhtar-Danesh, N., Norman, R., Malla, A., Roy, P., & Zipursky, R.B.	Ethnic Diversity and Pathways to Care for a First Episode of Psychosis in Ontario	2010	Ontario	Quantitative	First-episode psychosis patients	200	16 to 25 (16 years to 50 years sample)	156 were male (78%)	Measured as 'ethnicity": 121 participants identified as white, 31 as Black, 25 Asian (West Asian 5, Southeast Asian 5, Chinese 4, Japanese 3, Fillipino 3, South Asian 2, Korean 2, Arabian 1. 22 Other (Latin American 8, Indigenous 5, 9 to not listed: Tibetan, Moroccan, Chinese/Trinidadian, WEst Indian, Guyanese, West Indian/Guyanese, Ethiopian, Croatian and Somalian.	The purpose of the present study was to address whether there are ethnic differences in help-seeking, duration of untreated psychosis (DUP), and pathways to care among clinic samples of patients from Ontario who are experiencing a first episode of psychosis.	Community Mental Health Evaluation Initiative Questionnaire, Circumstances of Onset of Symptoms and Relapse Schedule	N/A	There were no significant differences regarding the people who initiated help seeking for psychosis (Black participants 22.7% police - higher than other ethnic groups). Participants from the Asian group experienced significantly lower rates of involuntary hospitalization compared with the other groups. No significant differences were observed in the rates of arrests within 6 months prior to enter…	N/A	N/A	Archie, S., Akhtar-Danesh, N., Norman, R., Malla, A., Roy, P. & Zipursky, R.B. (2010). Ethnic Diversity and Pathways to Care for a First Episode of Psychosis in Ontario. Schizophrenia Bulletin 36(4), p. 688-701. doi: 10.1093/schbul/sbn137
Bailey, A., Bailey, R., Newman, G., Barret, A., Nguyen, M., & Lindsay, J.	Deconstructing the Trauma-Altered Identity of Black Men	2023	Ontario	Qualitative (secondary analysis)	young Black males	85	14 to 25 years	Male	N/A	In this paper, we aim to remedy this gap by presenting knwoledge of Black mens' experience with trauma and its impact on their identity development and conception of masculinity.	Survey (2 qualitative questions) and focus group	N/A	Their narrative indicated that gun violence trauma happens in relation to, and not in isolation of systemic oppresion. Poverty, police brutality, and the over surveillance of police in their neighbourhoods were discussed as common trauma-inducing experiences for them. These, along with neighbourhood deprivation compounded the trauma they experience from the loss of friends and family members to g…	Equity policies at organizational and institutional levels in the areas of education, employment, the criminal justice system, and policing are important to modify racial divide in access and opportunities. Youth development strategies should be designed to consider participants' lived realities. Programs can reorganise strategies to help Black men youth cultivate skills to successfully navigate …	The Trauma-altered identity (TAI) emerged from research with Black youth survivors of gun violence. Further research is necessary to understand to association between TAI construction and other forms of violence, as well as other social nuances, such as drug addictions. Research in this area would be important for understanding Black females' unique experiences with trauma and systemic oppression	Bailey, A., Bailey, R., Newman, G., Barrett, A., Nguyen, M., & Lindsay, J. (2023). Deconstructing the Trauma-Altered Identity of Black Men. Journal of Child & Adolescent Trauma 17(3) p. 999-1012. doi: 10.1007/s40653-023-00526-0
Beausoleil, V., Renner, C., Dunn, J., Hinnewaah, P., Morris, K., Hamilton, A., Braithewaite, S., Hunter, N., Browne, G. & Browne, D.T.	The effectand expense of redemption reintegration services versus usual reintegration care for young African Canadians discharged from incarceration	2017	Ontario	Quantitative	Previously incarcerated male or female African Canadians who were recently (or about to be) discharged from incarceration.	230	16 to 24 year	Male, Female	NA	This paper describes the results of this prospective, longitudinal, randomised controlled trial at 9 months after intake. The objective was to compare outcomes in the RRS gorup with the 'usual care' group. Specifically, we were interested in changes in behaviour, Personality Strengths, meaning, assets, school credit accumulation, employment/income and recidivism.	Questionnaires (Part 1 of Personality Plus, The Developmental Assests Profile, The Meaning in Life Questionnaire, The Structurred Assessment of Violence Risk in Youth, The Youth Behaviour Checklist, The Psychosocial Living Environment scale, The Life Circumstances Questionnaire, The Reintegration, Health and Social Service Utilisation Questionnaire)	N/A	The positive, culturally specific and multi-level reintegration effort of Redemption Reintegration Services for African Canadian youth post-incarcareation, at 9-months post-intake, was more effective and less expensive than usual reintegration services.	In terms of policy, thee findings suggest that it costs society more each year to provide uniform, general reintegration services for recenty incarcerated African Canadians than RRS. The data emphasise that reintegration efforts must address the full mix of candidate needs, offer more intense and culturally specific programming for a sufficient period of time, with an emphasis on client strengths…	This is the first published test of Positive Youth Development (PYD) with African Canadians. This study also offers corroborating evidence of the conclusion drawn by Lipsey and Cullen's (2007) seminal review of systematic reviews of the effectiveness of correctional rehabilitation as distinct from sanctions emphasising, motivating, guiding, supporting constructive change in whatever characteristi…	Beausoleil, V., Renner, C., Dunn, J., Hinnewaah, P., Morris, K., Hamilton, A., Braithewaite, S., Hunter, N., Browne, G. & Browne, D.T. (2017). The effect and expense of redemption reintegration services versus usual reintegration care for young African Canadians discharged from incarceration. Health and Social Care in the Community25(2), p. 590-601. doi: 10.1111/hsc.12346
Boatswain-Kyte, A., Heile, S., & Royer, M.	A crtical examination of youth service trajectories: Black children's transition from child welfare to youth justice	2024	Quebec	Quantitative	Children receiving child welfare and youth justice services	7592 (White = 4198, Black = 1674)	0 to 17 years	Sex (Black Male 47%, Black Female = 53%)	N/A	Specifically, we pose the following questions: 1) Are there differences in transitions across child welfare and youth justice systems for Black children? 2) How do youth justice outcomes for Black and White children differ?	Clinical administrative data	Anti-Black Racism	The chi-square (x²) changes between blocks suggest that inclusion of CWS case characteristics, sociodemographic/economic hardship characteristics and race all contributed to the overall risk of YCJA involvement. Lastly, compared to White youth, Black children were 81% more likely (HR 1.81; p <0.0001) to crossover into youth justice. Significant differences were found with regard to age, with the …	This study provides evidence of differential trajectory for Black youth across child welfare and youth justice systems. The findings suggest that there is contextual variation in youth justice policy, there is something inherently discriminatory in how justice is process for Black youth. Further, out study found that legislative efforts to provide care through the CWS versus accountability throug…	Our findings raised the need for a better understanding of CWS involvement for behavioural concerns.	Boatswain-Kyte, A., Helie, S., & Royer, M. (2024). A critical examination of youth service trajectories: Black children's transition from child welfare to youth justice. Children and Youth Services Review 157. https://doi.org/10.1016/j.childyouth.2023.107411
Cénat, J.M., Noorishad, P., Czechowski, K., Mukunzi, J.N., Hajizadeh, S., McIntee, S., & Dalexis, R.D.	The Seven Reasons Why Black Children Are Overrepresented in the Child Welfare System in Ontario (Canada): A Qualitative Study from the Perspectives of Caseworkers and Community Facilitators	2023	Ontario	Qualitative	Caseworkers from a Children's aid society (CAS) and community facilitators	24	N/A	CAS caseworks (Male 13.3%/Female 86.7%), Community Facilitators (Male 77.8%, 22.2%)	N/A	This study aims to explore the reasons why Black children are overrepresented in the Ontarian child welfare system through perspectives from caseworkers and community facilitators.	Focus groups	N/A	Newcomer families may have difficulty adapting their disciplinary approaches to comply with Canadian laws. Systemic racism, rooted in historical injustices, plays a role in overrepresentation of Black youth across interlocking systems.	First, this study emphasized the importance of hiring individuals from ethnoculturally diverse backgrounds as caseworkers to better reflect the current diversity of children who are in the child welfare system. In addition, increasing practitioners' awareness of issues related to individual unconscious biases and systemic and institutional racism through trainings could help them engage in practi…	With respect to discipline, although that pratices of Black parents in raising their children are described in the literature (use of corporal punishment), further studies are still required to understand the prevalence and nature of the use of physically punitive practices by Black parents compared to other ehtnicities.	Cenat, J.M., Noorishad, P., Czechowski, K., Mukunzi, J.N., Hajizadeh, S., McIntee, S., Darly Dalexis, R. (2023). The Seven Reasons Why Black Children are Overrepresented in the Child Welfare System in Ontario (Canada): A Qualitative Study from the Perspectives of Caseworkers and Community Facilitators. Child and Adolescent Social Work Journal, 40, p. 655-670. https://doi.org/10.1007/s10560-021-00…
Clarke	The challenges of child welfare involvement for Afro-Caribbean families in Toronto	2011	Ontario	Qualitative	Child welfare service users and workers of Afro-Caribbean descent	9 participants (3 youth, 3 mothers, 3 workers)	18-25 years	Dichotomized (Youth: Male 1, Female 2)	N/A	This paper reports some of the findings of a study on the experiences of Afro-Caribbean service users, specifically mothers and youth, and workers of the child welfare system in Toronto, Canada.	in-depth interviews	N/A	Mothers felt unfairly judged and criminalized for structural issues. Youth perceived differential treatment by police and constant surveillance.	There is a need for an accountability mechanism to address discriminatory practices in child welfare services. Such a measure has the ability to transform the child welfare system and reduce Afro-Caribbean overrepresentation.	Further research is needed to explore the relationship between discriminatory reporting, assessment and decision making by mandated professionals, and their involvement in the child welfare system. Research is also needed to examine issues of differential treatment, surveillance and criminalization reported by service users.	Clarke, J. (2011). The challenges of child welfare involvement for Afro-Caribbean families in Toronto. Child and Youth Services Review 33, p. 274-283. doi: 10.1016/j.childyouth.2010.09.010
Clarke,J.	Beyond Child Protection: Afro-Caribbean Service Users of Child Welfare	2012	Ontario	Qualitative	Afro-Caribbean Mothers and youths	9	18 to 25years	6 female and 3 male	Four participants were Canadian-born and five emigrated from the Caribbean islands of Jamaica, Grenada, Trinidad, Barbados, and St. Vincent.	The objective of the study was to explore the experiences and perspectives of Afro-Caribbean services users of child welfare in Toronto.	in-depth interviews	Critical Race Theory and Critical Race Feminism	The experience of criminalization was common among both mothers and youths in this study. Police involvement in child welfare investigations has led to an increase in mothers being charged with assault. Youths expressed experiences of being routinely followed, stopped, questioned and unfair treatment.	The child welfare system in Toronto needs to move beyond a regime that looks at the personal failings of mothers without challenging the structural inequalities that maintain the status quo. Child welfare workers need to assess their power and privilege and relationship with police.	There is a need for further research with Afro-Caribbean service users of and workers in the child welfare system in Toronto. The current over-representation of Black children in the child welfare system would benefit from being explored through Critical Race Theory and Critical Race Feminism. Research is needed to understand how Black children enter the system and what keeps them in there. Resea…	Clarke, J. (2012). Beyond child protection: Afro-Caribbean service users of child welfare. Journal of Progressive Human Services, 23(3), p. 223-257. doi: 10.1080/10428232.2012.719119
Creese, G.	Growing up African Canadian in Vancouver: Racialization, Gender and Sexuality.	2019	British Columbia	Qualitative	Second-generation African Canadians	35	19 to 36 years	16 men and 19 women	Born in Canada or moved as a child (12 different countries Congo, Ethiopia, Ghana, Kenya, Liberia, Nigeria, Sierra Leone, Somalia, South Africa, Sudan, Togo, and Uganda	This paper explores how gendered and sexualized disources of Blackness shape how second-generation African Canadians nagigate public and private spaces in Vancouver.	in-depth interviews	Intersectional Feminism and Critical Race Theory	Living Under a Microscope: Interviewees identified diverse forms of racialized scrutiny from mundance aspects of daily life, like how different clothing affects threatment in social situations, to contexts that can be life-altering, such as encounters with police. ALmost all male participants in this research recalled situations where they had been harassed and/or detained by police for no reason…	N/A	The study demonstrates the importance of intersectional analysis. Scholars of migration and racialization must remain attentive to the ways that processes of racialization are gendered and sexualized.	Creese, G. (2019). Growing up African Canadian in Vancouver: Racilization, Gender and Sexuality. Canadian Journal of Sociology/Cahiers Canadiens de Sociologie 44(4). p.425-446. https://doi.org/10.29173/cjs29456
Edwards, T., McManamna, N. & King, B.	The absence of language: A critical race discourse analysis of Ontario's child welfare legislation and the impacts on Black families	2023	Ontario	Qualitative	Critical Youth Family Servcies Act	N/A	N/A	N/A	N/A	The purpose of this study is to reveal the ways in which colourblindness manifests in Ontario's legislation and is operationalized in child welfare practice, in part, contributing to the issues disparities experience by Black families.	Publicly available legislation	Anti-Black Racism and Critical Race Theory	The Child and Family Services Act is silent and colorblind in its purpose, fails to acknowledge and recognized anti-Black racism , does not include specific context around Black communities, and reflects race-neutral concepts.	In order to adequately respond to disparaties in investigations, the legislation governing child protection should be more specific. We argue that explicit changes to the language in the legislation will shift accountability and subsequently child welfare practice.	There are also possible risks of shifting the requirements to the Duty to Report which will require future research. Future research is needed to better understand the specific impacts of unnecessary investigtions for Black families as a function of anti-Black racism.	Edwards, T., McManamna, N. & King, B. (2023). The absence of language: A critical race discourse analysis of Ontario's child welfare legislation and the impacts on Black families. Child Abuse & Neglect 143. https://doi.org/10.1016/j.chiabu.2023.106249
Ellis, B.H., Abdi, S.M., Miller, A.B., White, M.T. & Lincoln, A.K.	Protective Facotrs for Violence Perpetration in Somali Young Adults: The Role of Community Belonging and Neighbourhood Cohesion	2015	Toronto	Quantitative	Somali young adults	374 (114 specifically in Canada)	18 and 30 years	Male (233)/Female (141)	Somalia	The aim of this study is to examine the associations among factors associated with social ties and violence perpetration. The potentially protective nature of individual ethnic community belonging and perceptions of neighborhood cohesion are specifically examined as well as how community belogning operates in the absence of neighborhood cohesion. Hypothesis 1: A greater sense of belonging to the …	Questionnaires (The War Trauma Screening Scale, The Self-Reported Delinquency, The Social Cohesion Subscale, Psychological Sense of Community Membership Scale)	N/A	We see that younger age, longertime in the U.S./Canada, being male, higher trauma, lowersense of Somali community belonging, and low neighbourhood cohesion (compared with medium or high cohesion) were associated with an increased odds of violence perpetration.	Community policing programs that build stronger relations between ethnic communities and law enforcement, or the provision of less-stigmatized preventive services, may be particularly important in these communities. Community efforts to reengage with ostracized youth and extend to them the same kind of protective 'community talk' or cultural resources that benefit those youth who experience highe…	Longitudinal studies are needed to help elucidate whether the strong association of violence exposure with violence perpetration is largely attributable to co-occurring perpetration and exposure, or whether a history of trauma is a crticial risk factor for violence in this community.	Ellis, B.H., Abdi, S.M., Miller, A.b. & White, M.T. (2015). Protective Factors for Violence Perpetration in Somali Young Adults: The Role of Community Belonging and Neighborhood Cohesion. Psychology of Violence 5(4), p.384-392. https://doi.org/10.1037/a0039610
Hayle, S., Wortley, S., & Tanner, J.	Race, Street Life, and Policing: Implications for Racial Profiling	2016	Ontario	Quantitative	Convenience sample of street youth and a random sample of high school students	3393	Street youth ages 14 to 24.	Dummy variable (male/female dichotomy)	N/A	The analysis addressed four research questions (1) Are street youth more likely to be stopped and searched by police than high school students? (2) Are black youth more likely to be stopped and searched by police than white youth? (3) Do racial differences in stop-and-search activities exist among both high school students and street youth? (4) To what extent do lifestyle factors - criminal behav…	2000 Toronto Youth Crime Victimization Survey	Consensus Theory (Functionalism) and Conflict Theory	Our data reveal that racial differences in police stop-and-search statistics are restricted to the high school sample; race does not seem to determine the likelhood of police contact among street youth. Black race is a defining feature that captures police attention.	The findings of our study have important policy implications. For example, they provide further evidence for the hypothesis that the Toronto police force systematically engages in racial profiling, suggesting that the department should take some form of action to address its unfair treatment of black youth.	Our findings contribute to this literature [contextual discrmination] by suggesting that street life is a context in which the racial discrmination of black youth in Toronto does not occur.	Hayle, S., Wortley, S., & Tanner, J. (2016). Race, Street Life, and Policing: Implications for Racial Profiling. Canadian Journal of Criminology and Criminal Justice 58(3). doi: 10.3138/cjccj.2014.E32
Huculak, M.A., & Peckmann, T.R.	In vivo Facial Tissue Depth Study of African Nova Scotian Children	2012	Nova Scotia	Quantitative	African Nova Scotian subadults	54	3 to 18 years	Male/Female	N/A	The specific goals of this research are to: i) report standard summary statistics for facial tissue thickness; ii) determine if age influences the thickness of facial soft tissues in males and females separately; iii) determine if there are significant differences in facial tissue depths between and within the sexes of differing subadult age groups; and iv) compare the results of this study to co…	Each participant was photographed from the frontal and right lateral views with neutral relaxed facial expressions	N/A	The results of this study indicate that the greatest amount of tissue depth variation was evident in the 9 - 13-year-old category, which is consistent with the onset of puberty for females and males.	Facial tissue depth data should be presented in multiple ways so that it can be useful in different contexts.	Findings support the statement that there is no unioversal formula that can calculate the growth pattern of facial soft tissues for children. Future research must be conducted on a genetic level in conjunction with the collection and statistical analyses of facial soft tissue depth. Future studies should investigate whether there are significant differences in facial tissue thickness between geog…	Huculak, M.A & Peckmann, T.R. (2012) In vivo Facial Tissue Depth Study of African Nova Scotian Children. Canadian Society of forensic Science Journal 45(3) p. 126-142. doi: 10.1080/00085030.2012.10757186
Jean-Claude Desruisseaux, Line St-Pierre, Francine Tougas, Roxane de la Sablonnière	Jeunes Haïtiens de Montréal et déviance : Frustration, méfiance et mauvaises fréquentations (Young Haitians in Montreal and deviance: Frustration, mistrust and bad company)	2002	Quebec (Montreal)	Quantitative (using path analysis)	Black children and youth	122 young Haitians	14-19 years old (Mean age = 16.55 years)	50.8% boys, 48.4% girls (1 participant did not indicate)	Haiti (116) and Africa (4)	To evaluate a predictive model of deviance among young Haitians in Montreal, focusing on the relationships between collective relative deprivation, racial mistrust, association with delinquent friends, and deviant behaviors.	Questionnaire administered in classrooms		Collective relative deprivation is indirectly related to the adoption of delinquent behaviors. Association with delinquent friends and racial mistrust are directly linked to delinquent acts. The more young people associated with deviant friends, the more mistrustful they become towards whites. The model explains 32.7% of the variance in delinquent behavior	The study highlights the importance of considering social integration difficulties as an integral part of some young Haitians' drift towards criminality. It suggests the need for interventions that address collective relative deprivation and racial mistrust to prevent deviant behaviors.	The study contributes to the understanding of deviance theories, particularly Merton's Strain Theory as clarified by Burton and colleagues, through the lens of relative deprivation and racial mistrust. It suggests further research into why some young Haitians turn to deviance while others find legitimate means of self-realization.	Desruisseaux, J.-C., St-Pierre, L., Tougas, F., & de la Sablonnière, R. (n.d.). Jeunes Haïtiens de Montréal et déviance : Frustration, méfiance et mauvaises fréquentations. [Young Haitians in Montreal and Deviance: Frustration, Mistrust and Bad Company].
Khalil, C., Goldfarb, R., Travers, R., Coleman, T.A. & ACBY Study Team	HIV risk in African, Caribbean and Black youth: perceptions of community leaders in the Windsor-Sussex Region	2021	Ontario	Qualitative	adult leaders in the African, Caribbean and Black (ACB) communities	12 community leaders (interviews) and 10 educators (focus group) 6 leaders of ethno-cultural organizations (focus group)	N/A	N/A	N/A	This study aims to understand community leaders' perceptions of factors that make their youth vulnerable to HIV, the broader contexts in which these risk factors occur, and the role of HIV-prevention programs in ameliorating risk.	One-on-one interviews and focus groups	N/A	Participants reported instances of racism from the police. Participants widely believed that insufficiant community programming was driving youth towards unsafe sexual acitivities and involvement with police and drugs.	There is a need to increase community services and programs. There is a need to address anti-Black racism at the community and individual levels.	N/A	Khalil, C., Goldfarb, R., Travers, R., Coleman, T.A. & ACBY Study Team. (2021). HIV Risk in African, Caribbean, and Black Youth: perceptions of community leaders in the Windsor-Sussex Region. University of Toronto Medical Journal 98(3), p. 38-44.
King, Fallon, Boyd, Black, Antwi-Boasiako, & O'Connor	Factors associated with racial differences in child welfare investigative decision-making in Ontario, Canada	2017	Ontario	Quantitative	Ontario Incidence Study of Reported Child Abuse and Neglect (OIS-2013)	Black (n = 407), White (n = 3139) # maltreatment-related investigations. Final weight estimate (n = 83400 investigations)	14 years of age and under	Dichotomous variable (male or female). Identified by the investigating worker.	N/A	Specifically, this study seeks to assess: 1) whether Black children are more likely than White children to be involved in maltreatment investigations and if there is evidence of disaparate decision-making by race at each subsequent stage of involvement (substantiation, transfer of ongoing services, and placement into out-of-home care); 2) if and how Black and White children and families differ ac…	Survey	N/A	Black children were significantly more likely to be investigated for allegations of physical abuse and exposure to intimate partner violence. Black children were more likely to be reported by the police and school personnel.	There is a need for the allocation and provision of dedicated resources to engage and educate mandated referrers. Partnerships should be developed with African Canadian community organizations to ensure the effectiveness of child welfare services.	Further research is needed to understand both the reporting policies for Ontario educators as well as the trajectory of cases that involve an allegation of physical abuse. Future research should measure potential disparities in: 1) the decision to investigate a report of maltreatment-related concerns, 2) rates of entry into out-of-home care beyond the initial investigation period, 3) placement ex…	King, b., Fallon, B., Boyd, R., Black, T., Antwi-Boasiako, K. & O'Connor C. (2017). Factors associated with racial differences in child welfare investigative decision-making in Ontario, Canada. Child Abuse & Neglect 73, p 89-105. http://dx.doi.org/10.1016/j.chiabu.2017.09.027
Knight, S., Jarvis, G.E., Ryder, A.G., Lashley, M., & Rousseau, C.	Ethnoracial Differences in Coercive Referral and Intervention Among Patients With First-Episode Psychosis	2022	Quebec	Quantitative	Black patients referred to an first-episode-psychosis program	208	0-20 (n=75) and 21-30 (n=122)	Gender (Male = 141, Female = 67)	N/A	Using retrospective sample, we sought to determine whether Black patients with FEP were at a higher risk for coercive referral and coercive intervention by psychiatric services than non-Black patients with FEP. We hypothesized that Black patients with FEP would be at higher risk for coercive referrals and coercive interventions in psychiatric services than non-Black patients with FEP.	Chart review (hospital server with electronic data abstraction forms	N/A	The results indicated that Black patients with FEP were more likely to be coerciveley referred than would be expected by chance alone, whereas White patients with FEP were less likely to be coercively referred. Black patients with FEP were significantly more likely to experience any coercive intervention involving medical and legal measures, whereas White patients with FEP and non-Black visible m…	This study also could help remind clinicians to carefully assess how they make these judgements and to exercise caution to prevent harm to Black patients. More medical and education training is needed to encourage culturally sensitive care, particularly among Black patients because of their long history of receiving inferior care in psychiatry. Policy makers must carefully assess the justificatio…	In this study, we have addressed the gap in the psychiatric and clinical literatures by examining the relationship between ethnoracial status and coercive intervention in retrospective patient charts.	Knight, S., Jarvis, G.E., Ryder, A.G., Lashley, M., & Rousseau, C. Ethnoracial Differences in Coercive Referral and Intervention Among Patients With First-Episode Psychosis. (2022). Psychiatric Services, 73(1). doi: https://doi.org/10.1176/appi.ps.202000715
Litchmore	"She's Very Known in the School": Black Girls, Race, Gender, and Sexual Violence in Ontario Schools	2022	Ontario	Qualitative	Black-female-identified students	3	15-16 years	Female	N/A	The overarching goal of the ethnographic project was to determine how the school was, or was not, achieving academic and social equity for Black students in alignment with the provincial policy.	Interviews	Feminist Poststructuralism, Intersectionality, and Postfeminism	Participants invoked "rape myths" when discussing an incident of alleged sexual assault within the school setting.	This analysis presented in this article reaffirms the need for proactive gender-based violence policies that explicitly account for the existence of racism and sexism and how they manifest in schools. It is therefore necessary for schools to invest time and financial resources into educating students about healthy gendered interactions before these incidents occur. Targeted education is needed fo…	It is suggests that more in-depth is needed to understand the extent to which sexual violence does occur in Ontario schools. Further investigation of the psychological impacts of school-based sexual violence is needed.	Litchmore, R.V. (2022). "She's Very Known in the School": Black Girls, Race, Gender, and Sexual Violence in Ontario Schools. Qualitative Psychology 9(3), p. 232-250. https//doi.org/10.1037/qup0000221
Manzo, J.F., & Bailey, M.M.	On the Assimilation of Racial Stereotypes among Black Canadian Young Offenders	2005	Alberta	Qualitative	Black or mulatto young offenders	8	14 - 18 years	Only one participant was female; this gender distribution was unsurprising, as only two residents among all in the three settings were Black and female.	All but one of these respondents' Black ancestors emigrated to Canada from the West Indies, mostly Jamaica, rather than from the United States; an additional respondent's family had immigrated from Africa.	Our research questions were: 1) How do Black young offenders define their racial category? Do they associate criminality with that identity? 2) Do respondents perceive their identities to have been influenced by popular cultural discourse, such as rap music? 3) What attitudes do the youth hold toward the police, and what do they believe the police think of them? 4) Have these influences been medi…	Semi-structured, one-on-one interview format	Social Construction Theory and Post-Colonial Theory	Respondents suggested that stereotypes of Blacks were of two categories. Gansta identity: being dangerous as posessing at best defiant attitudes and at worse criminal tendencies. Entertainer identities: that is as athletes, actors, musical performers and so on. Not mutually exclusive from Gansta (e.g., rap stars)	We believe that a deeper problem is a lack of viable alternatives for these youth, which is demonstrated in limited role models, a lack of knowledge of the history of their culture, and a society that advertises a limited view of an entire, diverse racial group. To innovate on cultural transmission approaches, the "culture" in this case "transmits" precious little in terms of an identity that Bla…	To reiterate a point made earlier in this paper, the perspectives of social construction/post-colonialism might elucidate that Black persons adopt stereotypes of themselves as their own identities; these theories do not, however, elucidate how this is done or how the stereotypes themselves might impel deviant behaviours. In incorporating all of these theoretical views, we have here accounted for …	Manzo, J.F. & Bailey, M.M. (2005). On the Assimilation of Racial Stereotypes among Black Canadian Young Offenders.Canadian Review of Sociology 42(3) p.283-300. https://doi.org/10.1111/j.1755-618X.2005.tb00841.x
Mason, A., Salami, B., Fouche, C., Richter, S., Sibeko, L., & Adekola, S.	Aspirations, Schooling Experiences, and Educational Outcomes of African Migrant Children in Canada	2023	Alberta	Qualitative	African immigrant children and their parents	19 (9 mothers and 10 children)	12 to 18 years	Female (9 mothers and 5 children), Male (5 children)	Nigeria (6), Sudan (1), Burkina Faso (2), Ivory Coast (5), Kenya (1), Canada (2), Ghana (2)	This study sought to understand the educational experiences of African children in immigrant families in Canada. Specifically, we aimed to understand the school experiences of marginalized African immigrant children and youth in Alberta and the plans and aspirations they and their parents held for their future educational pursuits and careers. Specifically, we answer the following research questi…	Interviews	N/A	There is a hypersurveillance of Black youth in school by staff and police officers. Even with overall positive experiences with schools, participants still described racism from teachers, peers, and police officers.	Schools should employ practices, including, but not limited to, training for teachers, school staff, and students on unconscious bias and ways in which they can be allies for students from marginalized communities. Remedial action on the part of schools should include making a conscious effort to create a safe and welcoming environment for all students by discontinuing policies that further margi…	Future research is needed to examine African immigrant students' experiences in Canadian schooling environments and the impact on their educational outcomes. More research is also needed on African families' views on what constitutes an optimal schooling environment for AFrican immigrant children to excel.	Mason, A., Salami, B., Fouche, C., Richter, S., Sibeko, L. & Adekola, S. (2022). Aspirations, Schooling Experiences, and Educational Outcomes of African Migrant Children in Canada. Canadian Ethnic Studies/Etudes ethniques au Canada 54(2), p. 1-21. doi: 10.1353/ces.2022.0013
Millar, P.	Punishing Our Way Out of Poverty: The Prosecution of Child-Support Debt in Alberta, Canada	2010	Alberta	Quantitative	CoMIS database for Corrections under the Alberta Solicitor General and Canadian Census	398	N/A	Male/Female	N/A	This analysis examines the use of incarceration in the collection of support debt in Alberta, Canada.	Database and Census	N/A	The mean time in custody for an inmate charged with an offence under the Alberta MEA is 28 days; the mean time in custody for those with MEA charges alone (single charge) is 22 days. Use of prison in the collection of support debts has been increasing since 2000 (see Figure 1). Aboriginal and, especially, Black men are over-represented among those in prison for support-debt-related charges, as ar…	A prominent area for improvement in legislation is the reform of the child-support guidelines to ensure that they are more careful with respect to the burden they place on low-income payors. Foremost among these would be to change the institutional arrangements for the establishment and adjustment of child-support amounts.	N/A	Millar, P. (2010). Punishing Our Way Out of Poverty: The Prosecution of Child-Support Debt in Alberta, Canada. Canadian Journal of Law and Society 25(2), p.149-165.https://doi.org/10.1017/S082932010001036X
Ngobi, JB., Pottie, K., Leonard, L., Tugwell, P., Hoffman, S., & Welch, V.	Multi-level barriers to reaching HIV testing among young heterosexual African migrants from HIV-endemic countries in Ottawa	2020	Ontario	Qualitative	heterosexual African migrants from HIV-endemic countries	20	18 years to 25 years (18-29 total sample age)	Men (14), Women (6)	Central Africa (7), East Africa (7), Horn of Africa (4), West Africa (2)	This study relied on qualitative methodology to investigate access barriers to reaching HIV testing among young hetersexual African Canadian migrants from HIV-endemic countries, espcially men, in Ottawa.	Interviews	Grounded Theory that reflected Socio-ecological analytical concerns	Participants railed against the criminal law of HIV non-disclosure, which they described as a major barrier to accepting testing due to fear of prosecution.	To address these issues, this study recommends strengthening HIV awareness campaigns to areas, such as, social networks and sports activities where young heterosexual African migrants can be reached. The Federal Government of Canada should decriminalize HIV to address the fear of non-disclosure prosecutions. The Ontario Government should promote and implement provider-initiated routine testing an…	This study recommends benchmarking enablers that facilitate attracting more young heterosexual African migrants to test for HIV. A needs assessment study is recommended to inform planning more effective interventions in Ottawa.	Ngobi, JB., Pottie, K., Leonard, L., Tugwell, P., Hoffman, S., & Welch, V. (2020). Multi-level barriers to reaching HIV testing among young heterosexual African migrants from HIV-endemic countries in Ottawa. The Canadian Journal of Human Sexuality 29(1), p.79-93. https://doi.org/10.3138/cjhs.2019-0033
Noorishad, P., Darius, W.P., Czechowski, K., McIntee, S., Ntung Mukunzi, J., & Cenat, J.M.	Racism as a vehicle for overrepresentation of Black youth in child protection services in Ontario, Canada: Caseworkers' and community facilitators' perspectives	2023	Ontario	Qualitative	Child protective services caseworkers and community facilitators	24	N/A	Caseworkers ( 86.7% women, 13.3% men), Community Facilitators (77.8% women, 22.2% men)	N/A	Thus, the goal of the current study is to understand reasons for racial disparities and the overrepresentation of Black youth in CPS in Ontario through the lived experiences of caseworkers and community facilitators, using a CRT framework and the social-ecological model.	focus groups	Critical Race Theory and Socioecological Model	Within the focus group data, we identified three levels of racism impacting the overrepresentation of Black youth in CPS: (1) systemic racism, (2) institutional racism, and (3) interpersonal racism. They discussed three categories of systemic racism involved in the overrrepresentation of Black youth in CPS: (1) ongoing impacts of Canadian policies, (2) cumulative risk factors among Black families…	Critical Race Theory needs to be used as the lens for training for social workers. CPS caseworkers should be trained to identify different services for different needs and refer families toward those services. There is a need to increase funding for social services for Black Families in Ontario.	More research is needed to determine differences between caseworkers and community facilitators on their interpretations of the overrepresentation of Black youth in CPS.	Noorishad, P., Darius, W.P., Czechowski, C., McIntee, S., Mukunzi, J.N. & Cenat, J.M. (2023). Racism as a vehicle for the overrepresentation of Black youth in child protection services in Ontario, Canada: Caseworkers' and community facilitators' perspectives. Children and Youth Services Review 149. https://doi.org/10.1016/j.childyouth.2023.106963
Osman, S., Aiello, O., Brouillette, K., … Salami, B.	"Dual Pandemics": Intersecting Influences of Anti-Black Racism and the COVID-19 Pandemic on the Mental Health of Black Youth	2024	British Columbia, Alberta, Manitoba, Ontario, Quebec, Newfoundland and Labrador, Nova Scotia, Nunavut	Qualitative	Youth aged 16-30 years who self-identified as Black and lived in Canada	48	16 to 30 years	25 male, 23 female.	N/A	The purpose of this study was to understand the intersecting impacts of anti-Black racism and the COVID-19 pandemic on the mental health of Black youth.	interviews	Intersectionality Theory	COVID-19 Pandemic and heightened anti-Black racism and racial violence caused trauma, worsened mental health and increased stress among Black youth.	Policies and supports are needed to improve the mental health of Black youth.	Further research is need on the impact of the dual pandemics on the mental wellbeing of Black Youth to inform policy development.	Osman, S., Aiello, O.,, Brouillette, K., Taylor, M., McKenzie, K., Renzaho, A.M.N., Henderson, J., Hamilton, H. & Salami, B. (2024). "Dual-Pandemics": Intersecting Influences of Anti-Black Racism and the COVID-19 Pandemic on the Mental Health of Black Youth. Canadian Journal of Nursing Research 0(0), p.
Owusu-Bempah, A., Nicholson, H.L., Butler, A., Croxford, R. & Kouyoumdijan, G.	Opioid toxicity deaths in Black persons who experienced provincial incarceration in Ontario, Canada 2015-2020: A population-based study	2023	Ontario	Quantitative	Adults incarcerated in Ontario provincial correctional facility at anytime between 2015 - 2020.	16177	18 - 30years (age is only reported as 18+)	1360 Female, 14773 Male	N/A	In this study, we aimed to describe the number, proportion, and rates of opioid toxicity deaths in Black persons who experienced incarceration between 2015 and 2020, and to describe the characteristics of Black persons who experienced incarceration who died from opioid toxicity. In addition, we compared opioid toxicity rate between Black persons who experienced incarceration and persons in the ge…	Correctiondal data from the Ministry of the Solicitor General	N/A	In total 137 of 16177 Black persons who experienced incarceration (0.9%) died while in custody or post-release between 2015-2020. The immediate post-release period was associated with particularly high risk, at 1.34 opioid toxicity deathers per 100 PYs in the two weeks post-release compared to 0.06 when in custody.	There is an urgent need for interventions to address high opioid toxicity death burden in Black persons who experience incarcaretaion, both upstream to address systemic and structural factors and downstream to mitigate the proximal risk factors for death. In addition, the very high risk of death in the weeks post-release, as identified in prioir research on drug toxicity deaths in people who expe…	Additional data to elucidate causal associations and understand individual-level risk and structural determinants of risk would be valuable to inform resourcing of interventions.	Owusu-Bempah, A., Nicholson, H. L., Butler, A., Croxford, R. & Kouyoumdijan, F.G. (2023). Opioid toxicity deaths in Black persons who experienced provincial incarceration in Ontario, Canada 2015-2020: A population-based study. Preventative Medicine 177. https://doi.org/10/1016/j.ypmed.2023.107778
Ruck & Wortley	Racial and Ethnic Minority High School Students' Perceptions of School Disciplinary Practices: A Look at Some Canadian Findings	2002	Ontario	Quantitative	Grade 10 and 12 classes from 11 randomly selected highschools	1870	15 to 18	Dichotomized (Male 42.1%, Female 57.9%)	N/A	This study seeks to move beyond the primarily qualitative and descriptive work on this topic. By including participants from a wide range of racial/ethnic backgrounds, we were able to investigate whether perceptions of school disciplinary actions vary across different racial and ethnic groups rather than being limited to traditional Black-White comparisons.	Survey	N/A	Black students viewed themselves as being at an obvious disadvantage, especially with regard to their dealings with the police at school.	N/A	Further research is needed to understand the perceptions of students who were conervative in their views regarding school punishment being less likely to perceive dfifferential treatment toward members of their racial/ethnic group. Further research is need to understand how racial features influence minority students' perceptions of opportunity within the school context.	Ruck, M.D. & Wortley,S. (2002) Racial and Ethnic Minority High School Students' Perceptions of School Disciplinary Practices: A Look at Some Canadian Findings. Journal of Youth and Adolescence 31(3), p. 185-195. https://doi.org/10.1012/A:1015081102189
Sibblis, C., Deckard, N.D., & Anazodo, K.S.	The colour of system avoidance in Canada: Investigating the importance of immigrant generation among African Canadians	2022	National	Quantitative	immigrants from the African continent who identified as visible minorities.	Of the 6683 respondents of the 2014 GSS survey, 559 were immigrants from the African continent, and 438 of these immigrants identified as visible minorities. Of these, 429 shared their age at arrival - these 429 respondents are the focus of this research	0 - 24	N/A	Country of nativity is not specified in this datset, only region of birth.	Are 1.5 generation immigrants born in Continental Africa and raised in Canada more likely to avoid police and Canadians systems more generally than African-Canadian immigrants who arrived in adulthood? Are they more likely to feel mistrust towards the national community than are their counterparts who immigrated as adults? Given the extant literature on immigrant identity, Blackness, and racism i…	General Social Survey	System avoidance	(Level of Confidence) African immigrant visible minorities express significantly higher confidence than other respondents. (Perceptions of Local Police) African immigrant visible minorities express significantly higher perception levels than other respondents.	In sum, these findings significantly strengthen the belief in which Black people in Canada distrust police, at least in part, because of the practices of Canadian police. They also suggest that the police are not alone among Canadian institutions in their relationship with Black Canadians, with those African immigrants who were raised in Canada expressing distrust in the aftermath of discriminati…	This research is also a call to further research about the mechanisms of system avoidance in Canada-insofar as police departments note the practive in their daily work enough to misattribute it, the problem must be endemic. Most research on the structural dynamics of discrimination, distrust, and avoidance as a function of race and nativity is necessary to make meaningful policy interventions.	Sibblis, C., Deckard, N.D., & Anazodo, K.S. The colour of system avoidance in Canada: Investigating the importance of immigrant generation among African Canadians. (2022) Canadian Review of Sociology/ La Société canadienne de sociologie 59, 470-489. doi: 10.1111/cars.12407
Syed, I.M, Wilson, C.L., McKie, R., Marcotte, A., & Travers, R.	More threatened than safe: What African, Caribbean and Black youth living in South Ontario say about their interactions with law enforcement	2018	Ontario	Qualitative	African, Caribbean, Black Youth	12	16 to 25	Male/Female	4 African, 2 Caribbean, 6 undisclosed ethnic origin	In this paper, we use Phase II data to report on what ACB youth had to say about their interactions with police.	focus groups	N/A	Participants had many experiences and complex opinions concerning law enforcement, distilling into three distinct themes: the law-enforcement has a positive effect on society, that police institutions lack diversity, and that officers sometimes abuse their power. While many youth held negative views about police, they also asserted the need to have police in society and defended police actions (1…	BLM has demanded that police take leadership in repairing their relationship with Black communities ("About", n.d.). One strategy to address this issue is diversifying the police force (e.g., Stenning, 2014), as in their current form, police institutions face considerable and uphill challenges in dealing with institutionalized racism. We need to go beyond the scope of training to engender a cultu…	There is a dearth of literature about police interactions with ACB populations in Canada, and while this current study builds on the small but growing body of literature in the area, more can be done to investigate this issue. Draw attention to sexual harassment of ACB women by police officers. Evaluating diversity represnetation, diversity training initiatives, and the culture of the police forc…	Syed, I.M., Wilson, C.L., McKie, R., Marcotte, A., & Travers, R. (2018). More threatened than safe: What African, Caribbean and Black youth living in southern Ontario say about their interactions with law enforcement. Community Psychology in Global Perspective 4(2), p.101-118. doi: 10.1285/i24212113v4i2p101
Waldron, I., Senger, B., Cookey, J., Crown, M., & Tibbo, P.	Addressing Stigma and Promoting Help-Seeking Among African Nova Scotian Youth Experiencing Psychosis and Other Mental Health Problems	2022	Nova Scotia	Qualitative	Youth in Early Intervention Services, their caregivers, youth in the community, their caregivers, community leaders, and health service providers.	75	18 to 30 years	Female (n=37), Male (n=28)	N/A	The purpose of this study was to gain an in-depth understanding of perceptions of mental illnesses (especially psychosis), help-seeking, barriers to help-seeking, and opportunities to facilitate help-seeking in the African Nova Scotian Community.	Focus groups	N/A	Caregivers also described mental health being neglected and help-seeking avoided out of fear that the police would become involved. Community leaders indicated a concern that mentally ill people in the African Nova Scotian community tend to be addressed through negative interactions with police, rather than with the mental health system.	Results from this study suggest that attittudes and perceptions towards mental illness and help-seeking among the African Nova Scotian community pose barriers to accessing services. Results from focus groups provide researchers and health services with serveral actionable findings to attempt to address these disparities	To our knowledge, this is the first qualitative study and perhaps the first study of any kind focusing on the mental health needs of African Nova Scotian youth. Future research should aim to implement recommendations shared by participants in this study and to evaluate their effectiveness in improving outcomes in this population.	Waldron, I., Senger, B., Cookey, J., Crown, M. & Tibbo, P. (2023). Addressing Stigma and Promoting Hel-Seeking Among African Nova Scotian Youth Experiencing Psychosis and Other Mental Health Problems. The Canadian Journal of Psychiatry / La Revue Canadienne de Psychiatrie 68(3) p.200-207. doi: 10.1177/07067437221125305
Wortley, S., & Tanner, J.	Inflammatory Rhetoric? Baseless Accusations? A Response to Gabor's Critique of Racial Profiling Research in Canada	2005	Ontario	Quantitative	A random sample of high school students	3393	High school students		N/A	Thus, we would like to take this opportunity to highlight Gabor's misrepresentation of our findings and clarify the implications of our research results.	2000 Toronto Youth Crime Victimization Survey	N/A	(1) Table 3 and 4 reveal that students who self-identified as black are much more likely to report being stopped and searched by the police than students from any other racial background. In other words, the results presented above strongly suggest that the term "visible minority" may in fact mask important racial differences in both experience and behaviour and ultimately hinder the identificati…	Stop and search data should be collected by police entities. Racial profiling has psychological impacts on Black and racial minority populations in Canada.	There is a need for more research on racial profiling, particularly to ensure methodological rigour. Further research should explore neighbourhood impacts on racial profiling.	Wortley, S. & Tanner, J. (2005). Inflammatory Rhetoric? Baseless Accusations? A Response to Gabor's Critique of Racial Profile Research in Canada. Canadian Journal of Criminology and Criminal Justice/Revue canadienne de crimonologie et de justice penale 47, p.581-610. doi: 10.3138/CJCCJ.47.3.581
